# Supplementary material for: Selecting predictive biomarkers from genomic data
Source: PLoS One. 2022 Jun 16;17(6):e0269369. doi: 10.1371/journal.pone.0269369 (PMC9202896; doi:10.1371/journal.pone.0269369)
Supplement: S2 Data — The zip archive also includes R Markdown files which were used to obtain summary statistics from the simulation results and a README file which briefly indicates the organization of the simulation files. (ZIP) [file pone.0269369.s005.zip]

Archive with 5 entries (5 files):
- README R-Code.docx
- R Markdown Files for Summaries.zip
- R-Code Simulation_Part1.zip
- R-Code Simulation_Part2.zip
- R-Code Simulation_Part3.zip
